# Supplementary material for: Natriuretic Peptides as a Predictor for Delirium After Cardiac Surgery: A Prospective Observational Study
Source: J Clin Med. 2025 Feb 25;14(5):1533. doi: 10.3390/jcm14051533 (PMC11900125; doi:10.3390/jcm14051533)
Supplement: Supplementary file 1 [file jcm-14-01533-s001.zip]

Archive with 1 entries (1 files):
- jcm-3461006-supplementary.pdf
